# Supplementary material for: Influence of Seasonal Food Availability on the Dynamics of Seabird Feeding Flocks at a Coastal Upwelling Area
Source: PLoS One. 2015 Jun 30;10(6):e0131327. doi: 10.1371/journal.pone.0131327 (PMC4488391; doi:10.1371/journal.pone.0131327)
Supplement: S1 Table — (XLSX) [file pone.0131327.s004.xlsx]

## Sheet: Hoja1
sea.	Fre.oc	Abun.	PP (mg/m3)
aut	0	0	1243
aut	1	2	0.970
aut	0	0	0.885
aut	1	2	1660
aut	7	164	1796
aut	1	4	0.797
aut	1	49	3367
aut	0	0	1000
aut	13	695	0.930
aut	2	8	1923
aut	6	1461	2502
aut	3	144	1172
aut	5	3481	2418
aut	1	35	1288
aut	0	0	0.871
aut	0	0	2088
aut	5	106	1254
aut	21	358	0.952
aut	1	700	3569
aut	35	2682	0.977
aut	2	25	0.924
aut	1	9	3360
aut	3	41	1097
aut	4	121	0.995
wint	2	20	1448
wint	0	0	0.978
wint	31	2100	0.711
wint	24	2933	0.817
wint	6	1012	0.936
wint	2	33	0.928
wint	2	9	0.795
wint	16	970	1197
wint	15	2119	0.933
wint	21	2294	1040
wint	30	3374	0.868
wint	23	1179	0.755
wint	32	2804	0.906
wint	0	0	1090
wint	3	148	0.806
wint	5	180	1710
wint	8	172	1150
wint	27	1445	0.615
wint	0	0	0.732
wint	4	11	0.791
wint	14	557	0.668
wint	6	338	0.674
wint	2	124	0.921
wint	15	334	0.774
wint	6	358	1.419
wint	4	24	1.279
spr	1	28	3870
spr	17	3627	3626
spr	8	168	3999
spr	18	1430	1307
spr	10	1179	3835
spr	4	77	11252
spr	2	159	1228
spr	2	13	3948
spr	20	844	4370
spr	25	5154	1870
spr	1	3	3026
spr	4	148	5400
spr	0	0	1484
spr	0	0	3141
spr	1	11	0.988
spr	43	12812	1878
spr	2	34	5580
spr	1	23	5150
spr	0	0	0.958
spr	8	708	1726
spr	1	38	1621
spr	8	591	5029
spr	0	0	5095
spr	1	13	2188
spr	2	41	1418
sum	5	22	2548
sum	6	87	1986
sum	8	663	2991
sum	14	334	7138
sum	4	26	0.951
sum	16	51	1818
sum	18	732	2586
sum	0	0	1175
sum	2	90	1185
sum	9	382	4261
sum	3	10	2077
sum	0	0	3162
sum	1	2	4437
sum	6	140	2673
sum	11	5165	1661
sum	3	1614	1079
sum	0	0	2388
sum	2	114	1836
sum	15	274	1951
sum	0	0	5890
sum	0	0	3030
sum	13	153	1241
sum	5	93	1952
sum	1	35	3147
