# Supplementary material for: Influence of Seasonal Food Availability on the Dynamics of Seabird Feeding Flocks at a Coastal Upwelling Area
Source: PLoS One. 2015 Jun 30;10(6):e0131327. doi: 10.1371/journal.pone.0131327 (PMC4488391; doi:10.1371/journal.pone.0131327)
Supplement: S2 Table — (XLSX) [file pone.0131327.s005.xlsx]

## Sheet: Hoja1
sea.	PP (mg/m3)	SOSH	KEGU	SOFU	CAPE	FRGU	GRGU	DIPE	BRGU	PEBO	WHPE	PEPE	BBAL	PISH	GUCO	HUPE	MAPE	NECO	SPHE	CHSK	PAJA	INTE	SAAL	WEPE	ARTE	RECO	WIST	SOTE	REPH
aut	0.970	0	0	0	0	0	0	0	0	1	0	0	0	0	0	0	0	0	0	1	0	0	0	0	0	0	0	0	0
aut	1660	0	0	0	0	0	0	0	0	0	0	0	0	0	0	0	0	0	0	0	1	0	0	0	1	0	0	0	0
aut	1796	42	18	0	0	45	0	0	0	46	0	10	0	0	3	0	0	0	0	0	0	0	0	0	0	0	0	0	0
aut	0.797	0	3	0	0	0	0	0	0	0	0	1	0	0	0	0	0	0	0	0	0	0	0	0	0	0	0	0	0
aut	3367	0	3	0	0	45	0	0	0	0	0	0	0	0	0	0	0	0	1	0	0	0	0	0	0	0	0	0	0
aut	0.930	144	466	0	0	0	83	1	1	0	0	0	0	0	0	0	0	0	0	0	0	0	0	0	0	0	0	0	0
aut	1923	4	0	0	0	3	0	0	0	0	0	0	0	0	0	0	0	0	0	0	1	0	0	0	0	0	0	0	0
aut	2502	1436	0	0	0	0	0	4	0	0	0	0	1	0	5	15	0	0	0	0	0	0	0	0	0	0	0	0	0
aut	1172	29	16	2	0	0	2	15	0	0	0	7	1	71	0	0	1	0	0	0	0	0	0	0	0	0	0	0	0
aut	2418	371	828	0	0	2212	0	28	0	32	0	7	0	0	0	0	0	0	1	2	0	0	0	0	0	0	0	0	0
aut	1288	0	5	0	0	30	0	0	0	0	0	0	0	0	0	0	0	0	0	0	0	0	0	0	0	0	0	0	0
aut	1254	0	82	0	0	0	0	1	21	0	0	0	0	0	0	0	0	2	0	0	0	0	0	0	0	0	0	0	0
aut	0.952	120	123	0	0	0	66	0	0	0	13	0	14	0	3	0	9	2	0	0	0	5	0	0	0	2	0	0	0
aut	3569	500	100	0	0	0	0	0	0	100	0	0	0	0	0	0	0	0	0	0	0	0	0	0	0	0	0	0	0
aut	0.977	875	40	0	0	1411	178	13	158	0	0	1	0	3	0	0	0	0	0	0	0	0	0	1	0	0	0	0	0
aut	0.924	1	18	0	0	0	0	0	0	0	0	0	4	0	0	0	0	0	0	0	0	0	2	0	0	0	0	0	0
aut	3360	0	0	0	0	0	1	0	0	2	0	0	0	4	0	0	0	0	0	0	0	2	0	0	0	0	0	0	0
aut	1097	0	10	0	0	0	0	0	0	13	0	0	0	0	7	0	0	0	0	0	0	5	0	0	0	4	0	0	0
aut	0.995	107	5	0	0	0	0	0	0	0	0	0	0	0	0	0	2	0	7	0	0	0	0	0	0	0	0	0	0
wint	1448	4	11	0	0	0	0	0	0	0	0	0	0	0	0	4	0	0	0	0	0	0	0	0	0	0	0	0	0
wint	0.711	1268	502	0	12	1	292	1	5	0	8	0	2	0	0	0	2	0	1	0	0	4	1	0	0	0	0	0	0
wint	0.817	1464	1307	2	0	0	123	1	9	0	16	0	0	0	0	2	9	0	0	0	0	0	0	0	0	0	0	0	0
wint	0.936	850	142	0	0	0	1	0	0	0	17	0	0	0	0	0	0	0	0	1	0	0	0	1	0	0	0	0	0
wint	0.928	20	9	0	0	0	0	4	0	0	0	0	0	0	0	0	0	0	0	0	0	0	0	0	0	0	0	0	0
wint	0.795	3	4	0	0	0	2	0	0	0	0	0	0	0	0	0	0	0	0	0	0	0	0	0	0	0	0	0	0
wint	1197	93	487	10	0	0	366	0	8	0	5	1	0	0	0	0	0	0	0	0	0	0	0	0	0	0	0	0	0
wint	0.933	730	956	0	0	0	388	10	28	0	2	0	0	0	0	0	5	0	0	0	0	0	0	0	0	0	0	0	0
wint	1040	970	250	81	955	0	31	0	2	0	5	0	0	0	0	0	0	0	0	0	0	0	0	0	0	0	0	0	0
wint	0.868	849	1075	104	300	0	965	0	0	0	2	32	1	0	0	0	0	0	0	0	0	45	0	0	0	0	0	0	0
wint	0.755	174	22	49	779	0	0	10	0	0	65	0	4	0	0	0	0	0	0	0	0	0	5	0	0	0	71	0	0
wint	0.906	1951	686	61	13	0	0	0	0	3	1	29	0	0	39	0	17	0	0	0	0	4	0	0	0	0	0	0	0
wint	0.806	0	69	1	0	0	56	0	0	0	0	2	0	0	0	0	0	0	0	0	0	20	0	0	0	0	0	0	0
wint	1710	125	0	27	27	0	0	0	0	0	0	0	0	0	0	0	1	0	0	0	0	0	0	0	0	0	0	0	0
wint	1150	10	44	4	6	0	65	0	35	0	0	0	0	0	0	0	0	0	0	0	0	8	0	0	0	0	0	0	0
wint	0.615	0	708	1	0	0	611	0	29	0	88	0	3	0	0	0	1	0	0	0	0	0	1	3	0	0	0	0	0
wint	0.791	4	0	3	0	0	0	0	0	0	2	0	2	0	0	0	0	0	0	0	0	0	0	0	0	0	0	0	0
wint	0.668	251	143	0	0	0	122	15	7	0	0	1	0	0	0	0	13	0	0	0	0	0	0	0	0	0	0	5	0
wint	0.674	0	26	4	0	0	92	0	90	50	0	0	0	0	40	1	0	0	0	0	0	35	0	0	0	0	0	0	0
wint	0.921	0	2	0	0	0	0	122	0	0	0	0	0	0	0	0	0	0	0	0	0	0	0	0	0	0	0	0	0
wint	0.774	198	7	0	0	0	71	28	0	1	0	0	1	0	0	0	1	0	0	0	0	6	0	0	14	7	0	0	0
wint	1419	23	38	0	0	0	0	2	0	19	0	0	0	0	186	0	0	0	0	0	0	88	0	0	0	1	0	0	0
wint	1.279	0	5	0	0	0	0	0	0	0	0	0	0	0	0	0	0	0	0	0	0	11	0	0	0	0	0	8	0
spr	3870	25	0	1	0	0	0	0	0	0	0	0	0	0	1	0	0	0	0	0	0	1	0	0	0	0	0	0	0
spr	3626	2480	87	0	0	0	0	0	0	0	0	0	0	1008	7	2	12	0	9	6	0	5	0	0	0	2	0	0	0
spr	3999	37	0	0	0	0	0	0	0	6	0	1	0	2	0	0	1	1	0	0	0	0	0	0	0	0	110	0	10
spr	1307	0	490	0	0	0	924	0	1	0	5	6	1	0	0	0	2	0	0	1	0	0	0	0	0	0	0	0	0
spr	3835	10	442	0	0	0	486	0	0	0	2	0	0	5	0	0	0	0	0	0	0	0	0	0	0	0	0	234	0
spr	11252	0	25	0	28	10	7	0	0	0	0	0	1	4	0	0	0	0	0	0	0	0	0	0	0	0	0	0	2
spr	1228	25	5	8	0	0	0	0	0	0	0	0	0	1	0	0	0	0	0	0	0	0	0	0	120	0	0	0	0
spr	3948	0	0	3	0	0	0	0	0	0	7	0	0	0	0	0	1	0	2	0	0	0	0	0	0	0	0	0	0
spr	4370	190	150	0	0	257	0	0	0	0	0	0	5	85	0	0	0	0	0	0	0	0	1	0	106	0	0	0	50
spr	1870	1890	900	790	804	0	36	2	115	0	603	9	0	0	0	0	5	0	0	0	0	0	0	0	0	0	0	0	0
spr	3026	0	0	1	2	0	0	0	0	0	0	0	0	0	0	0	0	0	0	0	0	0	0	0	0	0	0	0	0
spr	5400	141	1	0	0	0	0	0	0	2	0	0	0	1	0	0	0	0	0	0	1	0	0	0	0	0	0	2	0
spr	0.988	0	2	0	0	1	0	0	0	0	0	0	0	0	0	0	0	0	0	0	0	8	0	0	0	0	0	0	0
spr	1878	10285	1220	306	49	0	945	1	0	0	0	0	0	0	0	0	0	0	0	0	0	6	0	0	0	0	0	0	0
spr	5580	6	1	0	0	0	0	0	0	0	0	0	0	0	0	0	0	0	0	0	0	0	0	0	27	0	0	0	0
spr	5150	0	0	0	0	0	0	0	0	0	0	0	0	0	22	1	0	0	0	0	0	0	0	0	0	0	0	0	0
spr	1726	670	25	0	1	0	0	0	0	0	0	0	0	9	0	0	1	0	2	0	0	0	0	0	0	0	0	0	0
spr	1621	0	0	0	0	33	0	0	0	0	0	0	0	0	0	0	0	0	0	0	0	5	0	0	0	0	0	0	0
spr	5029	0	8	0	0	0	523	0	3	0	0	0	0	0	0	1	0	0	0	0	0	10	0	0	12	0	0	34	0
spr	2188	0	5	0	0	0	0	6	0	0	0	0	0	1	0	0	0	0	0	0	0	0	0	0	0	0	0	0	6
spr	1418	9	11	0	0	0	0	0	0	0	2	0	0	7	0	0	0	0	0	0	0	11	0	0	0	0	0	0	0
sum	2548	0	0	0	0	5	0	0	0	2	0	0	0	1	0	0	0	0	0	0	0	4	0	0	2	0	0	0	8
sum	1986	22	20	0	0	0	1	0	0	0	0	0	0	31	0	0	0	0	0	0	6	0	0	0	3	0	0	1	0
sum	2991	278	4	0	0	96	0	1	0	151	0	1	0	132	0	0	0	0	0	0	0	0	0	0	0	0	0	0	0
sum	7138	4	76	0	0	196	1	0	0	7	0	9	0	2	3	0	0	0	0	0	0	36	0	0	0	0	0	0	0
sum	0.951	1	14	0	0	5	0	0	0	1	0	4	0	0	0	0	0	0	0	0	0	0	0	0	0	1	0	0	0
sum	1818	0	27	0	0	0	0	1	0	0	0	20	0	0	0	0	0	1	0	0	0	0	2	0	0	0	0	0	0
sum	2586	0	99	0	0	572	0	0	0	0	0	0	0	0	0	0	0	0	57	0	0	4	0	0	0	0	0	0	0
sum	1185	0	11	0	0	73	0	6	0	0	0	0	0	0	0	0	0	0	0	0	0	0	0	0	0	0	0	0	0
sum	4261	1	6	0	0	350	0	5	0	0	0	7	0	0	2	0	0	2	0	0	0	0	0	0	4	0	2	0	3
sum	2077	0	0	0	0	0	0	0	0	1	0	6	0	0	3	0	0	0	0	0	0	0	0	0	0	0	0	0	0
sum	4437	0	0	0	0	0	0	0	0	1	0	0	0	0	0	0	0	0	0	1	0	0	0	0	0	0	0	0	0
sum	2673	8	1	0	0	68	2	1	0	0	0	0	0	0	0	0	0	0	0	0	0	0	2	0	0	0	3	0	55
sum	1661	12	673	0	0	4375	0	100	0	0	0	0	0	0	0	0	0	0	0	0	0	5	0	0	0	0	0	0	0
sum	1079	0	1	0	0	1572	1	0	0	0	0	0	0	0	0	0	0	0	0	0	0	10	0	0	30	0	0	0	0
sum	1836	65	40	0	0	0	0	0	0	4	0	0	0	5	0	0	0	0	0	0	0	0	0	0	0	0	0	0	0
sum	1951	26	3	0	0	176	0	0	0	0	0	1	0	13	0	11	0	0	0	0	1	16	0	0	73	0	0	0	0
sum	1241	34	55	0	0	0	0	0	0	0	0	18	0	0	40	0	0	3	0	0	0	0	0	0	1	0	0	0	0
sum	1952	0	34	0	0	20	0	0	0	31	0	1	0	0	2	0	0	1	0	0	0	3	0	0	0	0	0	0	0
sum	3147	0	0	0	0	0	0	0	0	20	0	0	0	0	15	0	0	0	0	0	0	0	0	0	0	0	0	0	0
